# Supplementary material for: American mastodon mitochondrial genomes suggest multiple dispersal events in response to Pleistocene climate oscillations
Source: Nat Commun. 2020 Sep 1;11:4048. doi: 10.1038/s41467-020-17893-z (PMC7463256; doi:10.1038/s41467-020-17893-z)
Supplement: Supplementary file 5 — Supplementary Data 1 [file 41467_2020_17893_MOESM5_ESM.xlsx]

## Sheet: Sheet1
Supplementary Data 1. Master table showing specimen information and processing steps. Certain specimens are identified using either Field ID or official repository numbers. In such cases both are provided here. Each step was done on the preceding extract/library (to the right) – e.g. libraries 215 and 230 (Rows 4 and 5) were both generated using library prep methodology A from the extract 512, wh…
HP Number	Specimen Name	Number ID	mg Subsampled	Extraction Methodology	Extract ID	Library Prep Methodology	Library ID	Indexed Library ID	Enrichment Methedology	Enriched ID	Rounds of Enrichment	Sequence Info		Age	Age Standard Deviation	Age Type	External Institute	Sample Reference	Note
												Sample ID	Date Sequenced
HP2197	IK-01-321 (UAMES 12047)	512	30	B	512	A	215	6-24	A	EED02	1	EED02	2013-1113	>48800	NA	14C (UCIAMS 117240)	UAMES, University of Alaska Museum Earth Sciences Collection, Fairbanks	Zazula GD, et al. 2014. American mastodon extirpation in the Arctic and Subarctic predates human colonization and terminal Pleistocene climate change
						A	230	23-41						51700	3200	14C (CAMS 92090)
				F	512 ME	C	L684	L684 ME	B	EEP49	1	EEP49	2014-0428
HP2279	CCM-1 (NSM092GF182.011)	587	40	D	587	B	273	14-27	A	EEP25	1	EEP25	2013-1113	74900	5000	ESR	Nova Scotia Museum	Godfer-Smith DI, et al. 2003. Dosimetric and radiocarbon chronology of a pre-Wisconsinan mastodon fossil locality at East Milford, Nova Scotia, Canada
														>50000		14C (OxA-25404)
HP2200	IK10-106 (UAMES 30201)	515	35	B	515	A	218	10-28	A	EED04	1	EED04	2013-1113	>47500	NA	14C (UCIAMS 117232)	UAMES, University of Alaska Museum Earth Sciences Collection, Fairbanks	Zazula GD, et al. 2014. American mastodon extirpation in the Arctic and Subarctic predates human colonization and terminal Pleistocene climate change
						A	233	26-44
HP1469	AMNH 988	562	40	C	562	B	265	6-19	A	EEP17	1	EEP17	2013-1113				American Museum of Natural History
									B	EEP66	2	EEP66	2014-0428
HP1486	CMN 11697	566	35	C	566	B	267	8-21	A	EEP19	1	EEP19	2013-1113	>51700	NA	14C (UCIAMS78698)	Yukon Palaeontology Program	Zazula GD, et al. 2014. American mastodon extirpation in the Arctic and Subarctic predates human colonization and terminal Pleistocene climate change
									B	EEP68	2	EEP68	2014-0428
HP1521	P12780	589	40	D	589	B	274	15-28	A	EEP26	1	EEP26	2013-1113	11620	110	14C (AA98897UF)	Field Museum of Natural History	Widga C, et al. 2017. Late Pleistocene proboscidean population dynamics in the North American Midcontinent
									B	EEP73	2	EEP73	2014-0428
HP2207	MAY12-70 (UAMES 34126)	522	30	B	522	A	225	18-36	A	EED09	1	EED09	2013-1113	>46100	NA	14C (UCIAMS 117237)	UAMES, University of Alaska Museum Earth Sciences Collection, Fairbanks	Zazula GD, et al. 2014. American mastodon extirpation in the Arctic and Subarctic predates human colonization and terminal Pleistocene climate change
						A	240	35-51
				F	522 ME	C	L690	L690 ME	B	EEP55	1	EEP55	2014-0428
HP1399	UM13909	614	35	D	614	B	280	21-34	A	EEP32	1	EEP32	2013-1113				University of Michigan		AKA the Somsel-Toldo mastodon
HP2203	IK-99-328 (UAMES 11095)	518	50	B	518	A	221	14-32						>51200	NA	14C (UCIAMS 117233)	UAMES, University of Alaska Museum Earth Sciences Collection, Fairbanks	Zazula GD, et al. 2014. American mastodon extirpation in the Arctic and Subarctic predates human colonization and terminal Pleistocene climate change
						A	236	29-47	A	EED12	1	EED12	2013-1113	>54,000	NA	14C (CAMS 91808)
				F	518 ME	C	L692	L692 ME	B	EEP57	1	EEP57	2014-0428
HP1390	YG 26.1	505	45	A	505	B	263	4-17	A	EEP15	1	EEP15	2013-1113	39200	3200	14C (AA 84981)	Yukon Palaeontology Program	Zazula GD, et al. 2014. American mastodon extirpation in the Arctic and Subarctic predates human colonization and terminal Pleistocene climate change
														>50,300	NA	14C (UCIAMS 78705)
														>51,700	NA	14C (UCIAMS 78704)
HP2201	IK-98-963 (UAMES 9705)	516	35	B	516	A	219	11-29	A	EED05	1	EED05	2013-1113	>51700	NA	14C (UCIAMS 117239)	UAMES, University of Alaska Museum Earth Sciences Collection, Fairbanks	Zazula GD, et al. 2014. American mastodon extirpation in the Arctic and Subarctic predates human colonization and terminal Pleistocene climate change
						A	234	27-45						38800	1100	14C (CAMS 53904)
				F	516 ME	C	L686	L686 ME	B	EEP51	1	EEP51	2014-0428
HP2343	UAMES 7663	582	40	D	582	B	272	13-26	A	EEP24	1	EEP24	2013-1113	20440	130	14C (OxA-25401)	UAMES, University of Alaska Museum Earth Sciences Collection, Fairbanks	Zazula GD, et al. 2014. American mastodon extirpation in the Arctic and Subarctic predates human colonization and terminal Pleistocene climate change
									B	EEP72	2	EEP72	2014-0428	33090	470	14C (UCIAMS 88768)
														43000	2200	14C (OxA-X-2457-7)
														48200	2600	14C (OxA-X-2492-15)
HP1389	YG 43.2	504	60	A	504	B	262	3-16	A	EED14	1	EED14	2013-1113	18460	350	14C (TO 7745)	Yukon Palaeontology Program	Zazula GD, et al. 2014. American mastodon extirpation in the Arctic and Subarctic predates human colonization and terminal Pleistocene climate change
														>49200	NA	14C (UCIAMS 75320)
HP1396	UM58075	617	50	D	617	B	282	23-36	A	EEP34	1	EEP34	2013-1113	10190	80	14C (Beta-23267)	University of Michigan	Kapp RO, et al. 1990. Vegetational and climatic history of the Crystal Lake area and the Eldridge mastodont site, Montcalm County, Michigan.	AKA the Eldridge mastodon
												EEP34	2014-0428	12020	120	14C (Beta-23268)
HP1398	UM57705	616	50	D	616	B	281	22-35	A	EEP33	1	EEP33	2013-1113	10395	100	14C (Beta-1388)	University of Michigan	Fisher DC 1984. Mastodon butchery by North American Paleo-Indians. Nature 308(5956): 271-272.	AKA the Pleasant Lake mastodon
												EEP33	2014-0428	12845	165	14C (Beta-1389)
								LFR33-I		LFR33-E2	2	LFR33-E2	2018-0529
HP1537	RAM P97.7.1	604	40	D	604	B	279	20-33	A	EEP31	1	EEP31	2013-1113	>41100	NA	14C (AA84997)	Royal Alberta Museum	Metcalfe, JZ, et al. 2016. Taxonomy, location of origin and health status of proboscideans from Western Canada investigated using stable isotope analysis. Journal of Quaternary Science 31:126-142.
									B	EEP76	2	EEP76	2014-0428
								LFR32-I	C	LFR32-E2	2	LFR32-E2	2018-0529
						D	L604P	L604P-I	C	L604P-E2	2	L604P-E2	2018-0529
		1067	141.5	H	1067 DNA	D	L1067	L1067-I	C	L1067-E2	2	L1067-E2	2018-0529
HP1388	YG 50.1	624	60	E	624	B	284	25-38	A	EED36	1	EED36	2013-1113	>41100	NA	14C (AA 84994)	Yukon Palaeontology Program	Zazula GD, et al. 2014. American mastodon extirpation in the Arctic and Subarctic predates human colonization and terminal Pleistocene climate change
				F	624 ME	C	L693	L693 ME	B	EEP58	1	EEP58	2014-0428
HP2199	IK08-127 (UAMES 30198)	514	30	B	514	A	217	9-27	A	EED03	1	EED03	2013-1113	>51200	NA	14C (UCIAMS 117243)	UAMES, University of Alaska Museum Earth Sciences Collection, Fairbanks	Zazula GD, et al. 2014. American mastodon extirpation in the Arctic and Subarctic predates human colonization and terminal Pleistocene climate change
						A	232	24-42
				F	514 ME	C	L685	L685 ME	B	EEP50	1	EEP50	2014-0428
HP2198	IK05-3.5 (UAMES 30197)	513	35	B	513	A	216	7-25						>51700	NA	14C (UCIAMS 117242)	UAMES, University of Alaska Museum Earth Sciences Collection, Fairbanks	Zazula GD, et al. 2014. American mastodon extirpation in the Arctic and Subarctic predates human colonization and terminal Pleistocene climate change
						A	231	24-42	A	EED11	1	EED11	2013-1113
				F	513 ME	C	L691	L691 ME	B	EEP56	1	EEP56	2014-0428
HP2204	KIG12-15 (UAMES 30199)	519	45	B	519	A	222	15-33	A	EED06	1	EED06	2013-1113	>46400	NA	14C (UCIAMS 117235)	UAMES, University of Alaska Museum Earth Sciences Collection, Fairbanks	Zazula GD, et al. 2014. American mastodon extirpation in the Arctic and Subarctic predates human colonization and terminal Pleistocene climate change
						A	237	30-48
				F	519 ME	C	L687	L687 ME	B	EEP52	1	EEP52	2014-0428
HP1536	RAM P94.16.1B	601	50	D	601	B	277	18-31	A	EEP29	1	EEP29	2013-1113	40700	3000	14C (BGS2107)	Royal Alberta Museum	Jass, CN and CI Barron-Ortiz. 2017. A review of Quaternary proboscideans from Alberta, Canada. Quaternary International 443:88-104.
								L277 ME	B	EEP62	1	EEP62	2014-0428
												EEP62	2015-0305
												EEP62	2015-0330
HP1535	RAM P94.5.7	602	30	D	602	B	278	19-32	A	EEP30	1	EEP30	2013-1113				Royal Alberta Museum	Jass, CN and CI Barron-Ortiz. 2017. A review of Quaternary proboscideans from Alberta, Canada. Quaternary International 443:88-104.
												EEP30	2017-0804
								L278 ME	B	EEP63	1	EEP63	2014-0428
												EEP63	2015-0305
												EEP63	2015-0330
						E	LFR12	LFR12-I	D	LFR12-E2	2	LFR12-E2	2018-0620
HP2196	IK-01-277 (UAMES 12060)	511	30	B	511	A	214	5-23	A	EED01	1	EED01	2013-1113	49800	3300	14C (UCIAMS 117236)	UAMES, University of Alaska Museum Earth Sciences Collection, Fairbanks
								L214-I	C	L214-E2	2	L214-E2	2017-0804	36370	790	14C (AA-48275)
						A	229	22-40
								L229-I
				F	511 ME	C	L683	L683 ME	B	EEP48	1	EEP48	2014-0428
HP2205	MAY12-45 (UAMES 30200)	520	40	B	520	A	223	16-34	A	EED07	1	EED7	2013-1113	47000	2300	14C (UCIAMS 117241)	UAMES, University of Alaska Museum Earth Sciences Collection, Fairbanks
						A	238	31-49
				F	520 ME	C	L688	L688 ME	B	EEP53	1	EEP53	2014-0428
HP2206	MAY12-69 (UAMES 34125)	521	30	B	521	A	224	17-35	A	EED08	1	EED08	2013-1113	31780	360	14C (UCIAMS 117238)	UAMES, University of Alaska Museum Earth Sciences Collection, Fairbanks
								L224-I	C	L224-E2	2	L224-E2	2017-0804	>50100	NA	14C (OxA-29838)
						A	239	32-50
								L239-I
				F	521 ME	C	L689	L689 ME	B	EEP54	1	EEP54	2014-0428
HP1401	Buesching (INSM 71.3.261)	565	55	C	565	B	266	7-20	A	EEP18	1	EEP18	2013-1113	13000	NA	Stratigraphy	Indiana State Museum	Fisher, D.C. 2009. Paleobiology and extinction of proboscideans in the Great Lakes region of North America
									B	EEP67	2	EEP67	2014-0428					Widga C, et al. 2017. Late Pleistocene proboscidean population dynamics in the North American Midcontinent
		975	169.9	H	975 DNA	D	L975	L975-I	C	L975-E2	2
									C	L975-E2B	2	L975-E2B	2017-1211
								LFR31-I	C	LFR31-E2	2	LFR31-E2	2018-0529
HP1472	F:AM 103291	578	40	D	578	B	271	12-25	A	EEP23	1	EEP23	2013-1113	35240	610	14C (UCIAMS 88776)	American Museum of Natural History
									B	EEP71	2	EEP71	2014-0428	42800	2400	14C (OxA-X-2515-35)
		961	129.3	H	961 DNA	D	L961	L961-I	C	L961-E2	2			44900	2600	14C (OxA-X-2515-34)
									C	L961-E2B	2	L961-E2B	2017-1211
						E	LFR9	LFR9-I	D	LFR9-E2	2	LFR9-E2	2018-0620
								LFR9-1	D	LFR9-1P	2	LFR9-1P	2018-0620
								LFR9-2	D	LFR9-2P	2	LFR9-2P	2018-0620
								LFR9-3	D	LFR9-3P	2	LFR9-3P	2018-0620
						E	LFR10	LFR10-I	D	LFR10-E2	2	LFR10-E2	2018-0620
								LFR10-1	D	LFR10-1P	2	LFR10-1P	2018-0620
								LFR10-2	D	LFR10-2P	2	LFR10-2P	2018-0620
								LFR10-3	D	LFR10-3P	2	LFR10-3P	2018-0620
HP1522	P14591	590	60	D	590	B	275	16-29	A	EEP27	1	EEP27	2013-1113	11380	110	14C (AA98898)	Field Museum of Natural History	Widga C, et al. 2017. Late Pleistocene proboscidean population dynamics in the North American Midcontinent
									B	EEP74	2	EEP74	2014-0428
								L275-I	C	L275-E2	2	L275-E2	2017-0804
						E	LFR11	LFR11-I	D	LFR11-E2	2	LFR11-E2	2018-0620
HP3769	UKMNH 2860	900	114.5	H	900 DNA												University of Kansas Museum of Natural History
HP3770	UKNHM 4929	901	178.9	H	901 DNA												University of Kansas Museum of Natural History
HP3771	UKMNH 2859	902	119.7	H	902 DNA												University of Kansas Museum of Natural History
HP3772	UKMNH 155837	903	188.1	H	903 DNA												University of Kansas Museum of Natural History
HP3773	UKMNH 2858	904	128.8	H	904 DNA												University of Kansas Museum of Natural History
HP3774	UKMNH 2859	905	174.4	H	905 DNA	D	L905	L905-I	C	L905-E2	2						University of Kansas Museum of Natural History
									C	L905-E2B	2	L905-E2B	2017-1211
HP3775	UKMNH 5898	906	164.1	H	906 DNA	D	L906	L906-I	C	L906-E2	2						University of Kansas Museum of Natural History
									C	L906-E2B	2	L906-E2B	2017-1211
HP3776	UKMNH 150982	907	195.8	H	907 DNA												University of Kansas Museum of Natural History
HP3777	UKMNH 5218	908	192.3	H	908 DNA												University of Kansas Museum of Natural History
HP3778	UKMNH 2862	909	252.3	H	909 DNA												University of Kansas Museum of Natural History
HP3779	UKMNH 5983	910	189.9	H	910 DNA												University of Kansas Museum of Natural History
HP3780	UKMNH 2858	911	116.3	H	911 DNA												University of Kansas Museum of Natural History
HP3781	UKMNH 2599	912	201.2	H	912 DNA												University of Kansas Museum of Natural History
HP3782	UKMNH 220	913	241	H	913 DNA												University of Kansas Museum of Natural History
HP3783	UKMNH 5898	914	236.1	H	914 DNA	D	L914	L914-I	C	L914-E2	2						University of Kansas Museum of Natural History
									C	L914-E2B	2	L914-E2B	2017-1211
HP3765	ETMNH 6495 (SV-10)	917	116.3	G	917 DNA	D	L917	L917-I	C	L917-ENR R2	2	L917-R2	2017-0215	>47000	NA	14C (NZA35566)	East Tennessee Museum of Natural History
						E	LFR13	LFR13-I	D	LFR13-E2	2	LFR13-E2	2018-0620
HP3766	ETMNH 19335 (SV5/7_A1A4)	918	151.3	G	918 DNA	D	L918	L918-I	C	L918-ENR R2	2	L918-R2	2017-0215	22408	180	14C (NZA 61419)	East Tennessee Museum of Natural History
HP3767	ETMNH 19334 (SV5/7_A1A3)	919	162.4	G	919 DNA	D	L919	L919-I	C	L919-ENR R2	2	L919-R2	2017-0215	20653	144	14C (NZA 61418)	East Tennessee Museum of Natural History
HP3768	BYUVP 4378	920	230.5	G	920 DNA	D	L920	L920-I	C	L920-ENR R2	2	L920-R2	2017-0215				Brigham Young University Earth Sciences Museum, Vertebrate Paleontology
HP3784	ISM2015-59 (ISM 413970)	921	115.5	G	921 DNA	D	L921	L921-I	C	L921-ENR R2	2	L921-R2	2017-0215	29340	940	14C (AA97887)	Illinois State Museum
HP3785	ISM2015-55 (Ohio History Center 14898)	922	109.4	G	922 DNA	D	L922	L922-I	C	L922-ENR R2	2	L922-R2	2017-0215	13257	88	14C (AA102537)	Illinois State Museum; Ohio History Center
HP3786	ISM2015-60 (Sanford Museum 13WD0)	923	113.9	G	923 DNA	D	L923	L923-I	C	L923-ENR R2	2	L923-R2	2017-0215	22280	400	14C (AA101531)	Illinois State Museum; Sanford Museum
HP3787	ISM2015-58 (ISM 65BS68)	924	121.4	G	924 DNA	D	L924	L924-I	C	L924-ENR R2	2	L924-R2	2017-0215	11660	130	14C (AA101549)	Illinois State Museum
								L924-I2	C	L924-E2	2	L924-E2	2017-0804
						D	L924B	L924B-I	C	L924B-E2	2	L924B-E2	2018-0529
HP3788	ISM2015-53 (UWZM 19581)	925	110	G	925 DNA	D	L925	L925-I	C	L925-ENR R2	2	L925-R2	2017-0215	10910	60	14C (CAMS24428)	Illinois State Museum; U Wisconsin Zoology Museum
														11230	70	14C (AA106381)
HP3789	ISM2015-54 (UWZM 19580)	926	98.4	G	926 DNA	D	L926	L926-I	C	L926-ENR R2	2	L926-R2	2017-0215	10790	60	14C (CAMS24943)	Illinois State Museum; U Wisconsin Zoology Museum
														11220	80	14C (AA106382)
												L926-ENR-R2	2018-0529
HP3790	ISM2015-57 (Royal Ontario Museum 1792c)	927	83.1	G	927 DNA	D	L927	L927-I	C	L927-ENR R2	2	L927-R2	2017-0215	11960	120	14C (AA102528)	Illinois State Museum; Royal Ontario Museum
HP3791	ISM2015-56 (Kenosha Public Museum 2005-183)	928	132.9	G	928 DNA	D	L928	L928-I	C	L928-ENR R2	2	L928-R2	2017-0215	13530	50	14C (CAMS61136)	Illinois State Museum; Kenosha Public Museum
														11528	89	14C (AA105158)
HP1687	30.04	932	105.4	H	932 DNA	D	L932	L932-I	C	L932-E2	2						Denver Museum of Nature and Science
									C	L932-E2B	2	L932-E2B	2017-1211
						E	LFR1	LFR1-I	D	LFR1-E2	2	LFR1-E2	2018-0620
HP1688	33.139	933	159.2	H	933 DNA												Denver Museum of Nature and Science
HP1689	42.04	934	155.1	H	934 DNA												Denver Museum of Nature and Science
HP1690	54.46	935	219.6	H	935 DNA												Denver Museum of Nature and Science
HP1691	58.3	936	157.4	H	936 DNA												Denver Museum of Nature and Science
HP1692	60.02	937	238.2	H	937 DNA												Denver Museum of Nature and Science
HP1693	63.62	938	148.6	H	938 DNA												Denver Museum of Nature and Science
HP1694	64.284	939	170.7	H	939 DNA												Denver Museum of Nature and Science
HP1695	64.29	940	164.6	H	940 DNA												Denver Museum of Nature and Science
HP1696	64.291	941	143.9	H	941 DNA												Denver Museum of Nature and Science
HP1697	66.55	942	177.6	H	942 DNA												Denver Museum of Nature and Science
HP1698	66.555	943	73.6	H	943 DNA	D	L943	L943-I	C	L943-E2	2						Denver Museum of Nature and Science
									C	L943-E2B	2	L943-E2B	2017-1211
						E	LFR2	LFR2-I	D	LFR2-E2	2	LFR2-E2	2018-0620
								LFR2-1	D	LFR2-1P	2	LFR2-1P	2018-0620
								LFR2-2	D	LFR2-2P	2	LFR2-2P	2018-0620
								LFR2-3	D	LFR2-3P	2	LFR2-3P	2018-0620
HP1699	71.051	944	199.2	H	944 DNA												Denver Museum of Nature and Science
HP1700	71.061	945	135	H	945 DNA												Denver Museum of Nature and Science
HP1701	71.064	946	209	H	946 DNA												Denver Museum of Nature and Science
HP1702	71.077	947	267	H	947 DNA												Denver Museum of Nature and Science
HP1457	SM-4025-3.2	948	162.4	H	948 DNA												Denver Museum of Nature and Science
HP1456	SM-4032-10.1	949	168.9	H	949 DNA												Denver Museum of Nature and Science
HP1677	48001/1562	952	110.5	H	952 DNA												Idaho Museum of Natural History, DOI Bureau of Reclamation		Likely represents a separate species (Mammut pacificus) after Dooley et al. (2019) - Mammut pacificus sp. nov., a newly recognized species of mastodon from the Pleistocene of western North America
HP1679	48001/2282	953	112.8	H	953 DNA												Idaho Museum of Natural History, DOI Bureau of Reclamation		Likely represents a separate species (Mammut pacificus) after Dooley et al. (2019) - Mammut pacificus sp. nov., a newly recognized species of mastodon from the Pleistocene of western North America
HP1676	48001/279	954	121.1	H	954 DNA												Idaho Museum of Natural History, DOI Bureau of Reclamation		Likely represents a separate species (Mammut pacificus) after Dooley et al. (2019) - Mammut pacificus sp. nov., a newly recognized species of mastodon from the Pleistocene of western North America
HP1678	50001/1803	955	128	H	955 DNA												Idaho Museum of Natural History, DOI Bureau of Reclamation		Likely represents a separate species (Mammut pacificus) after Dooley et al. (2019) - Mammut pacificus sp. nov., a newly recognized species of mastodon from the Pleistocene of western North America
HP1680	50003/16643	956	158	H	956 DNA	D	L956	L956-I	C	L956-E2	2						Idaho Museum of Natural History, DOI Bureau of Reclamation		Likely represents a separate species (Mammut pacificus) after Dooley et al. (2019) - Mammut pacificus sp. nov., a newly recognized species of mastodon from the Pleistocene of western North America
									C	L956-E2B	2	L956-E2B	2017-1211
						E	LFR3	LFR3-I	D	LFR3-E2	2	LFR3-E2	2018-0620
								LFR3-1	D	LFR3-1P	2	LFR3-1P	2018-0620
								LFR3-2	D	LFR3-1P	2	LFR3-1P	2018-0620
								LFR3-3	D	LFR3-1P	2	LFR3-1P	2018-0620
		545	60	C	545	B	288	29-31	A	EEP38	1	EEP38	2013-1113
									B	EEP79	2	EEP79	2014-0428
HP1682	52002/25939	957	211.5	H	957 DNA	D	L957	L957-I	C	L957-E2	2						Idaho Museum of Natural History, DOI Bureau of Reclamation		Likely represents a separate species (Mammut pacificus) after Dooley et al. (2019) - Mammut pacificus sp. nov., a newly recognized species of mastodon from the Pleistocene of western North America
									C	L957-E2B	2	L957-E2B	2017-1211
						E	LFR4	LFR4-I	D	LFR4-E2	2	LFR4-E2	2018-0620
								LFR4-1	D	LFR4-1P	2	LFR4-1P	2018-0620
								LFR4-2	D	LFR4-2P	2	LFR4-2P	2018-0620
								LFR4-3	D	LFR4-3P	2	LFR4-3P	2018-0620
HP1681	71005/25867	958	147.8	H	958 DNA												Idaho Museum of Natural History, DOI Bureau of Reclamation		Likely represents a separate species (Mammut pacificus) after Dooley et al. (2019) - Mammut pacificus sp. nov., a newly recognized species of mastodon from the Pleistocene of western North America
HP1684	75008/39082	959	141.3	H	959 DNA												Idaho Museum of Natural History, DOI Bureau of Reclamation		Likely represents a separate species (Mammut pacificus) after Dooley et al. (2019) - Mammut pacificus sp. nov., a newly recognized species of mastodon from the Pleistocene of western North America
HP1481	AMNH 12464	960	102.7	H	960 DNA												American Museum of Natural History
HP1685	Highgate Mastodon	962	129.4	H	962 DNA												State Historical Society of North Dakota
HP2103	L2062.2	963	153.3	H	963 DNA	D	L963	L963-I	C	L963-E2	2			>47410		14C (Beta-167189)	Prince of Wales Northern Heritage Center, Tom Andrews
									C	L963-E2B	2	L963-E2B	2017-1211
HP1528	PM 26267	964	120.1	H	964 DNA												Field Museum of Natural History
HP1539	RAM P89.13.538	965	186.7	H	965 DNA	D	L965	L965-I	C	L965-E2	2						Royal Alberta Museum	Jass, CN and CI Barron-Ortiz. 2017. A review of Quaternary proboscideans from Alberta, Canada. Quaternary International 443:88-104.
									C	L965-E2B	2	L965-E2B	2017-1211
HP1538	RAM P97.10.212	966	145.6	H	966 DNA												Royal Alberta Museum	Jass, CN and CI Barron-Ortiz. 2017. A review of Quaternary proboscideans from Alberta, Canada. Quaternary International 443:88-104.
HP1470	AMNH 10463	969	123	H	969 DNA												American Museum of Natural History
HP1460	AMNH 10666	970	142.7	H	970 DNA	D	L970	L970-I	C	L970-E2	2						American Museum of Natural History
									C	L970-E2B	2	L970-E2B	2017-1211
HP1466	AMNH 22728	971	122.5	H	971 DNA	D	L971	L971-I	C	L971-E2	2			36220	610	14C (UCIAMS 88777)	American Museum of Natural History
									C	L971-E2B	2	L971-E2B	2017-1211	30870	320	14C (UCIAMS 88779)
														37500	720	14C (UCIAMS 88781)
HP1478	AMNH 982	972	196.5	H	972 DNA												American Museum of Natural History
HP1467	AMNH 983	973	146	H	973 DNA	D	L973	L973-I	C	L973-E2	2			31770	360	14C (UCIAMS 88778)	American Museum of Natural History
									C	L973-E2B	2	L973-E2B	2017-1211	35150	550	14C (UCIAMS 88780)
HP1471	AMNH 990	974	185.1	H	974 DNA												American Museum of Natural History
HP1476	F:AM 143609 (CRO-86-2460 R2)	976	126.9	H	976 DNA												American Museum of Natural History
HP1477	F:AM 143610 (CRO-90-2575 R2)	977	178.7	H	977 DNA												American Museum of Natural History
HP1520	P 12525	978	189.9	H	978 DNA												Field Museum of Natural History		Likely represents a separate species (Mammut pacificus) after Dooley et al. (2019) - Mammut pacificus sp. nov., a newly recognized species of mastodon from the Pleistocene of western North America
HP1523	P 25132	979	158.7	H	979 DNA												Field Museum of Natural History
HP1525	PM 3898	980	152.6	H	980 DNA												Field Museum of Natural History
HP1526	PM 3945	981	168.9	H	981 DNA									14470	680	14C (AA98901)	Field Museum of Natural History	Widga C, et al. 2017. Late Pleistocene proboscidean population dynamics in the North American Midcontinent
HP1530	PM 50879	982	202.8	H	982 DNA									>41100		14C (AA98903)	Field Museum of Natural History	Widga C, et al. 2017. Late Pleistocene proboscidean population dynamics in the North American Midcontinent
HP1531	UC 1465	983	178.2	H	983 DNA									11450	110	14C (AA98902)	Field Museum of Natural History	Widga C, et al. 2017. Late Pleistocene proboscidean population dynamics in the North American Midcontinent
HP1125	UM24240	984	205.6	H	984 DNA												University of Michigan	Fisher DC 2009. Paleobiology and extinction of proboscideans in the Great Lakes region of North America.	AKA the Quagaman mastodon
HP1464	AMNH 104857	987	306.4	H	987 DNA												American Museum of Natural History
HP1465	AMNH 26834	988	204.6	H	988 DNA												American Museum of Natural History
HP1463	F:AM 105129	989	217.6	H	989 DNA	D	L989	L989-I	C	L989-E2	2						American Museum of Natural History
									C	L989-E2B	2	L989-E2B	2017-1211
						E	LFR8	LFR8-I	D	LFR8-E2	2	LFR8-E2	2018-0620
									D	LFR8-1P	2	LFR8-1P	2018-0620
									D	LFR8-2P	2	LFR8-2P	2018-0620
									D	LFR8-3P	2	LFR8-3P	2018-0620
HP1462	F:AM 105134	990	221.2	H	990 DNA												American Museum of Natural History
HP1717	GS 2721	991	203.8	H	991 DNA												University of Florida
HP1718	GS 8641	992	195.1	H	992 DNA												University of Florida
HP1527	PM 23664	993	188.9	H	993 DNA												Field Museum of Natural History
HP1710	UF 1005	994	176.8	H	994 DNA												University of Florida
HP1713	UF 103570	995	194.6	H	995 DNA												University of Florida
HP1714	UF 148668	996	197.5	H	996 DNA												University of Florida
HP1715	UF 148669	997	259.5	H	997 DNA												University of Florida
HP1716	UF 153067	998	189.5	H	998 DNA												University of Florida
HP1711	UF 51191	999	236.3	H	999 DNA												University of Florida
HP1712	UF 51195	1000	211.4	H	1000 DNA												University of Florida
HP1709	UF 985	1001	188.9	H	1001 DNA												University of Florida
HP4049	DP5247	1036	211.7	H	1036 DNA												Instituto Nacional de Antropologia e Historia, Mexico	Polaco OJ, et al. 1999. The American mastodon in Mexico.
HP4050	DP234	1037	349.9	H	1037 DNA												Instituto Nacional de Antropologia e Historia, Mexico	Polaco OJ, et al. 1999. The American mastodon in Mexico.
HP4051	DP885	1038	220.5	H	1038 DNA												Instituto Nacional de Antropologia e Historia, Mexico
HP4052	DP1296	1039	274.9	H	1039 DNA	D	L1039	L1039-I	C	L1039-E2	2			30320	300	14C (UCIAMS 211900)	Instituto Nacional de Antropologia e Historia, Mexico	Polaco OJ, et al. 1999. The American mastodon in Mexico.
									C	L1039-E2B	2	L1039-E2B	2017-1211
						E	LFR5	LFR5-I	D	LFR5-E2	2	LFR5-E2	2018-0620
								LFR5-1	D	LFR5-1P	2	LFR5-1P	2018-0620
								LFR5-2	D	LFR5-2P	2	LFR5-2P	2018-0620
								LFR5-3	D	LFR5-3P	2	LFR5-3P	2018-0620
						E	LFR6	LFR6-I	D	LFR6-E2	2	LFR6-E2	2018-0620
								LFR6-1	D	LFR6-1P	2	LFR6-1P	2018-0620
								LFR6-2	D	LFR6-2P	2	LFR6-2P	2018-0620
								LFR6-3	D	LFR6-3P	2	LFR6-3P	2018-0620
		1060	133.25	I	1060 DNA	E	LFR7	LFR7-I	D	LFR7-E2	2	LFR7-E2	2018-0620
								LFR7-1	D	LFR7-1P	2	LFR7-1P	2018-0620
								LFR7-2	D	LFR7-2P	2	LFR7-2P	2018-0620
								LFR7-3	D	LFR7-3P	2	LFR7-3P	2018-0620
						D	L1060	L1060-I	-	-	0	L1060-I	2018-0529
HP4053	DP3727	1040	219.3	H	1040 DNA												Instituto Nacional de Antropologia e Historia, Mexico	Polaco OJ, et al. 1999. The American mastodon in Mexico.
